# Supplementary material for: Analyzing the Diversity of MYB Family Response Strategies to Drought Stress in Different Flax Varieties Based on Transcriptome Data
Source: Plants (Basel). 2024 Mar 2;13(5):710. doi: 10.3390/plants13050710 (PMC10935421; doi:10.3390/plants13050710)
Supplement: Supplementary file 1 [file plants-13-00710-s001.zip]

Archive with 1 entries (1 files):
- plants-2770204-supplementary.pdf
